# Supplementary material for: On the Morphological Deviation in Additive Manufacturing of Porous Ti6Al4V Scaffold: A Design Consideration
Source: Materials (Basel). 2022 Jul 6;15(14):4729. doi: 10.3390/ma15144729 (PMC9319900; doi:10.3390/ma15144729)
Supplement: Supplementary file 1 [file materials-15-04729-s001.zip]

Archive with 1 entries (1 files):
- materials-1786384-supplementary.pdf
